# Supplementary material for: Unmasking cellular response of a bloom-forming alga to viral infection by resolving expression profiles at a single-cell level
Source: PLoS Pathog. 2019 Apr 24;15(4):e1007708. doi: 10.1371/journal.ppat.1007708 (PMC6502432; doi:10.1371/journal.ppat.1007708)
Supplement: S2 Table — Genes with significant altered expression in different viral infection states (p-values <0.05 of hurdle test) are presented. (XLSX) [file ppat.1007708.s002.xlsx]

## Sheet: Table S2
Gene	Fold change (log2)	Delta percent expressed	P-values (hurdle )
Noninfecetd (low PC1) versus Control CCM2090 (CL2 versus CL1)
DCD	0.970738	-2.44044	0.000269684
TPI	1.30553	6.61423	0.000638044
MVD2	0.727068	-0.19641	0.0223557
ChlP	0.365604	-4.41235	0.0260444
PDH	0.576459	-2.01406	0.0239913
GST	-0.344177	3.13321	0.0459441
PDAT	1.93172	11.8372	0.00188035
metacaspase2	1.59908	7.50341	2.72e-06
Gene	Fold change (log2)	Delta percent expressed	P-values (hurdle )
CL6 versus CL1
Actin	0.682238	-8.28333	0.000295788
EAK3	1.15764	7.92979	0.0044945
FLAG11	0.81032	3.78956	0.0128205
H2A	0.935987	26.1934	0.0277191
MER3	0.998475	36.7179	0.00191936
MYB	0.650132	4.3702	0.00463724
ALMA1	1.54135	5.25939	0.000856186
DCD	-0.703981	-14.6283	0.0014073
3KSR	1.42278	24.4907	0.0251214
SPHD	0.51004	-0.350677	0.00806748
SPHK	0.715829	-0.544226	0.00357345
UGCG2	0.556803	5.33795	0.00584216
TPI	1.38529	13.927	0.014982
ADH	0.94471	6.42068	0.0212316
FABF	0.482759	0.22997	0.0134815
GS	0.789906	0.964885	0.0103879
ENO	2.00946	21.2397	0.0111143
HMG-CoA synthase	1.43778	11.2958	0.00382535
MVD2	0.128761	-7.50913	0.000890801
ceramidase3	0.709797	-1.70552	0.0118482
PDH2	1.97608	17.4865	0.0108972
ACC2_1	2.10231	20.1177	0.00640785
KAS III	1.11578	5.10512	0.00197729
ACC2_2	0.0767363	-8.08978	0.00186643
LHC	1.43785	18.0672	0.0230907
FCP	1.29328	8.27761	0.0313783
peroxidase4	1.97519	31.0685	0.0222661
MnSod1	2.08365	35.9437	0.0103594
APX	1.42189	15.2425	0.0312198
DGAT2a	2.52781	22.9423	0.00089385
DGAT2b	0.250067	-2.78825	0.00763938
DGAT2c	0.201313	-2.78825	0.00497449
PAP	1.03483	5.29867	0.0137857
PDAT	-0.0585895	-5.22583	0.0131595
ATG2	-0.440824	-10.1403	0.015226
ATG5	0.499164	0.771335	0.00773983
ATG7	0.69981	4.56375	0.00784192
Atg8b	-2.80746	-28.5188	2.31e-06
VPE	-1.83061	-17.453	0.0243231
metacaspase2	0.346311	-2.24689	0.0402165
PHOTO2	2.47527	29.1723	0.00492283
Gene	Fold change (log2)	Delta percent expressed	P-values (hurdle )
CL5 versus CL1
EAK3	1.15764	24.9928	0.0204037
HOP1	1.2037	26.9283	0.0136341
DCD	-0.703981	7.30986	0.00155862
GS	0.789906	15.5903	0.0165983
HMG-CoA synthase	1.43778	28.3588	0.0299584
MVD2	0.128761	7.11631	0.00504474
ChlP	0.498134	34.5888	0.0184338
ceramidase3	0.709797	0.732053	0.0293794
ACS	0.30782	58.1147	0.0159871
KAS III	1.11578	19.7306	0.00765158
ACC2	0.0767363	-5.65221	0.00273491
LHC	1.43785	32.6926	0.0164434
FCP	1.29328	22.9031	0.00540132
MnSod1	2.08365	43.2564	0.00296527
NiSod2	-0.282763	10.3281	0.0385131
NiSod1	-0.277505	14.4683	0.0137179
GPAT3	0.831168	20.659	0.0053565
PAP	1.03483	19.9241	0.00956677
LPAAT1_1	0.878893	32.8862	0.0317938
LPAAT1_2	0.0191335	40.586	0.0308372
Atg8b-F	-2.80746	-4.1431	0.0108859
eTOR3	-0.0529658	27.2368	0.0370348
metacaspase2	0.346311	12.3786	0.0275042
DSP	1.19297	44.3391	0.000435682
